# Supplementary material for: Linking Structure to Electrocatalytic Performance: Graphene Nanoplatelets-Derived Novel Mixed Oxide–Carbon Composites as Supports for Pt Electrocatalysts with Enhanced Stability
Source: Nanomaterials (Basel). 2025 Nov 22;15(23):1753. doi: 10.3390/nano15231753 (PMC12693164; doi:10.3390/nano15231753)
Supplement: Supplementary file 1 [file nanomaterials-15-01753-s001.zip]

Archive with 1 entries (1 files):
- nanomaterials-3958886-supplementary.pdf
